# Supplementary material for: Radiofrequency Microneedling: Technology, Devices, and Indications in the Modern Plastic Surgery Practice
Source: Aesthet Surg J Open Forum. 2023 Nov 6;5:ojad100. doi: 10.1093/asjof/ojad100 (PMC11181949; doi:10.1093/asjof/ojad100)
Supplement: ojad100_Supplementary_Data [file ojad100_Supplementary_Data.zip]

Archive with 2 entries (2 files):
- Video 2.MOV
- Video 1.mp4
